# Supplementary material for: Premature Termination Codon in 5′ Region of Desmoplakin and Plakoglobin Genes May Escape Nonsense-Mediated Decay through the Reinitiation of Translation
Source: Int J Mol Sci. 2022 Jan 7;23(2):656. doi: 10.3390/ijms23020656 (PMC8775493; doi:10.3390/ijms23020656)
Supplement: Supplementary file 1 [file ijms-23-00656-s001.zip]

Archive with 1 entries (1 files):
- ijms-1532302-supplementary.pdf
